# Supplementary material for: Antiadherent AgBDC Metal–Organic Framework Coating for Escherichia coli Biofilm Inhibition
Source: Pharmaceutics. 2023 Jan 16;15(1):301. doi: 10.3390/pharmaceutics15010301 (PMC9866433; doi:10.3390/pharmaceutics15010301)
Supplement: Supplementary file 1 [file pharmaceutics-15-00301-s001.zip]

Archive with 1 entries (1 files):
- pharmaceutics-2088990-supplementary.pdf
